# Supplementary material for: Exogenous 24-Epibrassinolide Enhanced Drought Tolerance and Promoted BRASSINOSTEROID-INSENSITIVE2 Expression of Quinoa
Source: Plants (Basel). 2024 Mar 18;13(6):873. doi: 10.3390/plants13060873 (PMC10974127; doi:10.3390/plants13060873)
Supplement: Supplementary file 1 [file plants-13-00873-s001.zip]

Archive with 1 entries (1 files):
- plants-2855047-supplementary.pdf
